# Supplementary material for: Antioxidant Potential of the Sweet Whey-Based Beverage Colada after the Digestive Process and Relationships with the Lipid and Protein Fractions
Source: Antioxidants (Basel). 2022 Sep 16;11(9):1827. doi: 10.3390/antiox11091827 (PMC9495724; doi:10.3390/antiox11091827)
Supplement: Supplementary file 1 [file antioxidants-11-01827-s001.zip]

Archive with 1 entries (1 files):
- antioxidants-1880194-supplementary.pdf
